# Supplementary material for: A novel front in sustainable microbial management: computational analysis of curcumin and mangiferin’s synergistic action against Bacillus anthracis
Source: Front Microbiol. 2024 Apr 5;15:1304234. doi: 10.3389/fmicb.2024.1304234 (PMC11026599; doi:10.3389/fmicb.2024.1304234)
Supplement: Supplementary file 1 [file Table_1.XLSX]

## Sheet: Sheet1
Time	3GA9-appo	3GA9-(C+M)
0	30.1373	30.1701
0.100002	30.1294	30.2272
0.200004	30.2436	30.2862
0.300006	30.286	30.3722
0.400008	30.2975	30.3488
0.50001	30.3253	30.2148
0.600012	30.3497	30.2239
0.700014	30.3022	30.2596
0.800016	30.4251	30.1861
0.900018	30.4278	30.1738
1.00002	30.5468	29.9667
1.10002	30.3474	30.0705
1.20002	30.3083	30.0714
1.30003	30.4083	30.1005
1.40003	30.5156	30.1881
1.50003	30.4801	30.2007
1.60003	30.3864	30.1631
1.70003	30.474	30.1989
1.80004	30.4901	30.093
1.90004	30.4746	30.0622
2.00004	30.4821	29.9482
2.10004	30.6947	29.9991
2.20004	30.5796	30.2267
2.30005	30.614	30.0049
2.40005	30.7012	30.2019
2.50005	30.6919	30.2983
2.60005	30.5987	30.2604
2.70005	30.5232	30.2804
2.80006	30.5635	30.3118
2.90006	30.5252	30.2862
3.00006	30.6716	30.2687
3.10006	30.5766	30.3659
3.20006	30.6497	30.2718
3.30007	30.5474	30.314
3.40007	30.4802	30.081
3.50007	30.4424	30.1469
3.60007	30.6234	30.1425
3.70007	30.7034	30.1781
3.80008	30.7625	30.1635
3.90008	30.5885	30.1375
4.00008	30.6455	30.1721
4.10008	30.6418	30.17
4.20008	30.6521	30.1812
4.30009	30.5867	30.1107
4.40009	30.6375	30.1263
4.50009	30.7067	29.9994
4.60009	30.7687	30.0278
4.70009	30.6048	30.1506
4.8001	30.7397	30.0854
4.9001	30.6708	29.9967
5.0001	30.7433	30.0034
5.1001	30.8259	30.1063
5.2001	30.7899	29.9921
5.30011	30.8215	30.1409
5.40011	30.8221	30.1342
5.50011	30.8791	30.2089
5.60011	30.7848	30.0529
5.70011	30.81	29.9317
5.80012	30.8047	30.0203
5.90012	30.8724	30.0379
6.00012	30.888	29.9609
6.10012	30.882	30.0874
6.20012	30.7666	29.9033
6.30013	30.9166	29.9906
6.40013	30.9033	30.1004
6.50013	30.8977	30.0039
6.60013	30.8541	30.0037
6.70013	30.6971	30.1336
6.80014	30.872	30.0666
6.90014	30.8553	30.0195
7.00014	30.7915	29.9463
7.10014	30.7184	29.9804
7.20014	30.8085	30.1103
7.30015	30.792	29.9455
7.40015	30.7509	30.1114
7.50015	30.6463	29.9594
7.60015	30.6175	29.9862
7.70015	30.7599	30.0021
7.80016	30.8579	29.9389
7.90016	30.8823	29.8057
8.00016	30.8989	30.0108
8.10016	30.8994	29.8113
8.20016	30.7871	29.9309
8.30017	30.76	29.8342
8.40017	30.8751	29.9194
8.50017	30.7973	29.8245
8.60017	30.9572	29.8253
8.70017	30.8966	29.9758
8.80018	30.7998	29.8207
8.90018	30.9437	29.9068
9.00018	30.9378	29.7764
9.10018	30.7491	29.8688
9.20018	30.7422	29.8234
9.30019	30.8863	29.8289
9.40019	30.8235	29.916
9.50019	30.9796	29.767
9.60019	30.9612	29.7292
9.70019	31.042	29.9158
9.8002	31.1555	29.7933
9.9002	31.0802	29.7077
10.0002	31.1649	29.8138
10.1002	31.095	29.7773
10.2002	31.1799	29.7158
10.3002	31.1674	29.7353
10.4002	31.209	29.8679
10.5002	31.0335	29.7751
10.6002	31.16	29.8653
10.7002	31.0772	29.8021
10.8002	31.1337	29.8595
10.9002	31.1659	29.7015
11.0002	31.2445	29.8069
11.1002	31.1378	29.764
11.2002	31.1148	29.796
11.3002	31.0898	29.6965
11.4002	31.2029	29.9342
11.5002	31.1581	29.7899
11.6002	31.3142	29.8749
11.7002	31.3123	29.951
11.8002	31.2441	29.8043
11.9002	31.2046	29.7779
12.0002	31.0883	29.8927
12.1002	31.0484	29.9131
12.2002	31.1546	29.9403
12.3002	31.0604	29.8757
12.4002	30.985	29.9206
12.5002	30.9671	29.9335
12.6003	30.9567	29.9768
12.7003	30.9087	29.9223
12.8003	31.0609	29.9289
12.9003	31.296	29.9271
13.0003	31.1186	29.8102
13.1003	31.054	29.8862
13.2003	31.0916	29.9212
13.3003	31.1451	30.0584
13.4003	31.0787	29.9356
13.5003	31.1617	29.8064
13.6003	31.1125	29.8587
13.7003	31.0243	29.8975
13.8003	31.1777	30.0773
13.9003	31.105	30.0061
14.0003	31.1447	30.1746
14.1003	31.1062	29.9291
14.2003	31.0193	30.1967
14.3003	31.1486	30.1914
14.4003	31.189	29.9959
14.5003	31.2063	30.096
14.6003	31.1627	30.0575
14.7003	31.2031	30.0051
14.8003	31.1267	30.0768
14.9003	31.1519	29.9169
15.0003	31.0632	29.9926
15.1003	31.0746	30.1051
15.2003	31.2555	30.0579
15.3003	31.3698	30.0633
15.4003	31.1387	30.0921
15.5003	31.1502	30.1131
15.6003	31.1777	30.1068
15.7003	31.1276	30.1422
15.8003	31.2197	30.0689
15.9003	31.1487	30.1159
16.0003	31.1051	30.1873
16.1003	31.0994	30.0901
16.2003	31.016	30.1109
16.3003	31.1092	29.9716
16.4003	31.1815	30.1255
16.5003	31.0596	30.1977
16.6003	31.0939	30.0336
16.7003	31.2024	30.0425
16.8003	31.1028	30.0767
16.9003	31.022	30.0549
17.0003	31.1496	30.0089
17.1003	31.1354	29.9349
17.2003	31.0781	29.9543
17.3003	31.0184	29.9198
17.4003	30.9403	29.9108
17.5004	30.982	29.8878
17.6004	31.0265	29.9776
17.7004	30.9787	29.8419
17.8004	31.126	29.8707
17.9004	31.2404	29.9173
18.0004	30.9821	29.8906
18.1004	30.8344	30.0329
18.2004	30.9273	29.9827
18.3004	31.0873	29.8102
18.4004	31.0794	29.915
18.5004	31.1955	29.865
18.6004	30.9926	29.9202
18.7004	31.1221	29.9578
18.8004	30.9834	29.9933
18.9004	31.1413	30.0367
19.0004	31.234	29.8228
19.1004	31.145	29.9776
19.2004	31.1921	29.9262
19.3004	30.9026	29.9918
19.4004	31.0078	30.0043
19.5004	31.1178	29.9542
19.6004	31.1293	29.9921
19.7004	31.1437	29.9783
19.8004	31.2714	29.9003
19.9004	31.2443	29.9521
20.0004	31.2449	30.087
20.1004	31.1669	29.8685
20.2004	31.1599	30.0935
20.3004	31.2555	29.9029
20.4004	31.155	29.9215
20.5004	31.0748	29.9299
20.6004	31.1374	29.9883
20.7004	31.0328	29.8734
20.8004	31.0987	30.0027
20.9004	31.0902	29.8922
21.0004	31.0764	29.9138
21.1004	31.0035	29.9236
21.2004	30.9976	29.9111
21.3004	31.0133	30.0182
21.4004	30.9179	30.045
21.5004	31.0491	29.9452
21.6004	30.9894	30.0032
21.7004	30.9115	30.045
21.8004	30.8472	29.9202
21.9004	31.0266	29.9879
22.0004	30.9432	30.0356
22.1004	30.9904	29.8951
22.2004	30.9485	30.051
22.3004	30.9512	30.0195
22.4004	31.0508	30.0213
22.5005	30.8666	29.9754
22.6005	30.8477	29.9277
22.7005	30.9194	30.0178
22.8005	30.8614	30.0491
22.9005	30.8768	29.9855
23.0005	30.996	30.065
23.1005	30.9743	29.9561
23.2005	30.9976	30.1656
23.3005	31.0819	30.1179
23.4005	30.9374	30.1377
23.5005	31.1463	30.0433
23.6005	30.9909	30.2123
23.7005	30.9513	30.1065
23.8005	30.991	30.0462
23.9005	31.0296	30.1751
24.0005	31.1525	30.0253
24.1005	31.0729	30.0583
24.2005	31.0268	30.0587
24.3005	31.0111	29.9845
24.4005	30.889	30.054
24.5005	31.0999	30.0598
24.6005	31.118	30.0423
24.7005	31.0265	30.1853
24.8005	31.204	30.0704
24.9005	31.0971	30.0258
25.0005	31.2204	30.0923
25.1005	31.0504	30.0327
25.2005	31.0469	30.0621
25.3005	31.1856	30.054
25.4005	31.1883	29.895
25.5005	31.1599	29.8577
25.6005	31.099	29.9487
25.7005	30.9328	30.0214
25.8005	30.9643	30.0904
25.9005	31.0118	29.9593
26.0005	30.9878	29.9742
26.1005	30.9773	30.1532
26.2005	30.7956	30.2071
26.3005	30.8819	30.0709
26.4005	30.9226	30.0449
26.5005	30.9768	30.0552
26.6005	30.8496	30.0352
26.7005	30.9135	30.0958
26.8005	30.8999	30.1847
26.9005	30.8989	30.159
27.0005	31.0242	30.1557
27.1005	30.9858	30.1196
27.2005	31.0702	30.0309
27.3005	31.0004	29.9142
27.4005	31.0063	30.0126
27.5006	30.9497	30.0049
27.6006	31.0116	30.0264
27.7006	31.1	29.9632
27.8006	30.8247	29.9413
27.9006	30.9852	29.8004
28.0006	31.022	29.8987
28.1006	31.0209	29.8958
28.2006	31.0063	30.031
28.3006	30.998	29.9995
28.4006	30.9264	29.9981
28.5006	30.9518	30.0954
28.6006	30.7923	30.0978
28.7006	30.8685	29.9852
28.8006	30.8169	30.0521
28.9006	30.8485	30.0363
29.0006	30.8486	30.0162
29.1006	31.0552	29.9709
29.2006	30.9949	29.866
29.3006	31.0425	29.9736
29.4006	30.9448	29.886
29.5006	30.9964	30.0015
29.6006	31.0486	30.0103
29.7006	30.9395	30.0493
29.8006	31.0828	29.9891
29.9006	31.1482	30.2011
30.0006	31.0565	30.0231
30.1006	30.983	29.9682
30.2006	31.1804	29.9706
30.3006	30.9891	30.035
30.4006	30.9343	29.9577
30.5006	31.0306	30.0075
30.6006	31.1326	29.9423
30.7006	31.1371	30.0565
30.8006	31.0892	30.012
30.9006	30.8886	30.1643
31.0006	30.9481	29.9803
31.1006	30.9589	30.0492
31.2006	31.0327	30.1005
31.3006	31.039	30.0352
31.4006	30.8936	30.1304
31.5006	30.9518	30.1324
31.6006	30.8787	30.0308
31.7006	30.8914	30.0045
31.8006	31.0419	30.0374
31.9006	31.0645	30.0789
32.0006	31.1264	29.9384
32.1006	30.907	29.8539
32.2006	31.1071	29.91
32.3006	31.0444	29.8817
32.4006	30.9894	29.947
32.5007	30.9689	30.0197
32.6007	31.1138	29.8145
32.7007	31.1781	29.8559
32.8007	31.1094	29.9429
32.9007	31.1586	29.9616
33.0007	31.1622	29.8278
33.1007	31.0334	29.7808
33.2007	31.019	29.8563
33.3007	30.8899	29.7785
33.4007	30.9857	29.8613
33.5007	31.0778	29.9641
33.6007	31.0096	29.9413
33.7007	31.0066	29.9119
33.8007	30.9372	29.8417
33.9007	31.0117	29.695
34.0007	31.0494	29.7642
34.1007	31.1403	29.7194
34.2007	31.1297	29.8992
34.3007	31.1048	29.7603
34.4007	31.1401	29.8221
34.5007	31.2073	29.9462
34.6007	31.0585	29.801
34.7007	31.0017	29.7093
34.8007	30.9604	29.9686
34.9007	31.0037	29.9985
35.0007	31.0435	29.9764
35.1007	31.0243	29.977
35.2007	30.9657	29.965
35.3007	30.9389	29.8132
35.4007	31.0623	29.7745
35.5007	30.9237	29.8247
35.6007	30.8439	29.8141
35.7007	30.9894	29.7266
35.8007	30.9961	29.9653
35.9007	30.9861	29.8496
36.0007	30.9597	29.8178
36.1007	31.0321	29.9874
36.2007	30.8635	29.7806
36.3007	30.9235	29.8112
36.4007	30.7819	29.9381
36.5007	30.8399	29.9196
36.6007	30.812	29.8524
36.7007	30.9203	29.896
36.8007	30.7307	29.9631
36.9007	30.8676	29.965
37.0007	30.8435	30.0086
37.1007	30.846	30.0358
37.2007	30.8898	29.8789
37.3007	30.885	29.8316
37.4007	30.8621	29.8964
37.5007	31.0038	29.9855
37.6008	30.9959	30.0101
37.7008	30.8881	29.9199
37.8008	30.8043	29.9696
37.9008	30.8709	30.0283
38.0008	30.8684	29.8084
38.1008	30.7845	29.835
38.2008	30.7249	29.8087
38.3008	30.6537	29.9909
38.4008	30.6803	29.8733
38.5008	30.865	29.783
38.6008	30.8378	29.8343
38.7008	30.8006	29.7861
38.8008	30.8653	29.7636
38.9008	30.8592	29.8393
39.0008	30.9756	29.7711
39.1008	30.8262	29.8976
39.2008	30.8322	29.8331
39.3008	30.7601	29.7496
39.4008	30.8123	29.7792
39.5008	30.8745	29.7418
39.6008	30.8494	29.8306
39.7008	30.8763	29.7716
39.8008	30.907	29.6724
39.9008	30.9264	29.8334
40.0008	31.0038	29.7359
40.1008	30.8552	29.7883
40.2008	30.9406	29.8823
40.3008	30.9626	29.8094
40.4008	30.9312	29.8952
40.5008	31.0382	29.833
40.6008	30.9688	29.8572
40.7008	30.9605	29.7481
40.8008	31.0364	29.879
40.9008	30.8153	29.7951
41.0008	30.8608	29.7939
41.1008	30.9061	29.7967
41.2008	30.8905	29.7798
41.3008	30.8854	29.8045
41.4008	30.7838	29.8572
41.5008	30.7366	29.7368
41.6008	30.8074	29.6977
41.7008	30.7428	29.7315
41.8008	30.6943	29.5631
41.9008	30.8803	29.652
42.0008	30.7767	29.7844
42.1008	30.8607	29.6713
42.2008	30.8149	29.7128
42.3008	30.8807	29.6797
42.4008	30.7902	29.7444
42.5008	30.7944	29.8253
42.6009	30.9162	29.6826
42.7009	30.8172	29.8266
42.8009	30.7588	29.7199
42.9009	30.8569	29.7614
43.0009	30.8502	29.7772
43.1009	30.7853	29.69
43.2009	30.8181	29.7832
43.3009	30.8451	29.7907
43.4009	30.8435	29.6932
43.5009	30.8703	29.8184
43.6009	30.7259	29.6836
43.7009	30.8055	29.6664
43.8009	30.708	29.7598
43.9009	30.709	29.6154
44.0009	30.8948	29.8052
44.1009	30.7651	29.712
44.2009	30.7765	29.7178
44.3009	30.6974	29.7889
44.4009	30.745	29.7021
44.5009	30.9046	29.768
44.6009	30.7015	29.7136
44.7009	30.695	29.6684
44.8009	30.67	29.7398
44.9009	30.631	29.7475
45.0009	30.7231	29.8008
45.1009	30.7495	29.8383
45.2009	30.736	29.7403
45.3009	30.5659	29.787
45.4009	30.7024	29.8519
45.5009	30.8345	29.8025
45.6009	30.8336	29.7672
45.7009	30.6534	29.6829
45.8009	30.6675	29.6669
45.9009	30.7285	29.6349
46.0009	30.6166	29.5965
46.1009	30.6069	29.6453
46.2009	30.6276	29.6153
46.3009	30.5771	29.5784
46.4009	30.5915	29.628
46.5009	30.664	29.6763
46.6009	30.5722	29.5418
46.7009	30.5603	29.6465
46.8009	30.6084	29.5726
46.9009	30.6822	29.5818
47.0009	30.6235	29.5543
47.1009	30.6647	29.6679
47.2009	30.6728	29.601
47.3009	30.6624	29.6511
47.4009	30.7269	29.6752
47.501	30.6908	29.5912
47.601	30.7391	29.6942
47.701	30.6985	29.6865
47.801	30.7919	29.7331
47.901	30.7449	29.687
48.001	30.9209	29.6262
48.101	30.9233	29.8003
48.201	30.956	29.6728
48.301	30.8522	29.6961
48.401	30.7608	29.5827
48.501	30.8178	29.6421
48.601	30.8447	29.5385
48.701	30.7596	29.6916
48.801	30.7666	29.6433
48.901	30.923	29.6511
49.001	30.8378	29.6101
49.101	30.7574	29.6696
49.201	30.8837	29.7693
49.301	30.9731	29.752
49.401	30.7941	29.8186
49.501	30.896	29.7414
49.601	30.853	29.7874
49.701	30.9198	29.8155
49.801	30.9147	29.8219
49.901	30.7931	29.7466
50.001	30.8653	29.7647
50.101	30.8804	29.6339
50.201	30.9204	29.7468
50.301	30.797	29.6919
50.401	30.793	29.747
50.501	30.7752	29.7215
50.601	30.8176	29.7343
50.701	30.6737	29.7256
50.801	30.8376	29.5887
50.901	30.7599	29.6256
51.001	30.7449	29.5854
51.101	30.758	29.6743
51.201	30.8026	29.7552
51.301	30.8258	29.6708
51.401	30.7178	29.6925
51.501	30.7098	29.7816
51.601	30.7044	29.7477
51.701	30.681	29.5978
51.801	30.7883	29.6642
51.901	30.8786	29.6949
52.001	30.881	29.6443
52.101	30.8189	29.5834
52.201	30.9019	29.7452
52.301	30.9464	29.6489
52.401	30.9279	29.6814
52.501	30.9258	29.6924
52.6011	30.941	29.6933
52.7011	30.8402	29.7001
52.8011	30.9882	29.6634
52.9011	31.0168	29.6665
53.0011	30.9628	29.7454
53.1011	30.9809	29.7611
53.2011	31.0606	29.7292
53.3011	31.1952	29.7644
53.4011	30.9492	29.7651
53.5011	31.0367	29.7758
53.6011	30.9639	29.8086
53.7011	31.0296	29.8107
53.8011	30.9896	29.8119
53.9011	31.1014	29.8163
54.0011	31.0419	29.8267
54.1011	30.9052	29.7693
54.2011	30.8096	29.943
54.3011	30.774	29.8175
54.4011	30.915	29.887
54.5011	30.9045	29.7905
54.6011	30.7645	29.855
54.7011	30.9027	29.6776
54.8011	30.9279	29.814
54.9011	30.9317	29.7439
55.0011	30.9089	29.7552
55.1011	30.8428	29.946
55.2011	30.7789	29.7414
55.3011	30.8151	29.8089
55.4011	30.9131	29.8795
55.5011	30.7827	29.951
55.6011	30.8358	29.7935
55.7011	30.8875	29.8311
55.8011	30.8441	29.844
55.9011	30.8002	29.7954
56.0011	30.8072	29.8965
56.1011	30.6982	29.8157
56.2011	30.7083	29.6688
56.3011	30.733	29.7655
56.4011	30.9208	29.7721
56.5011	30.7747	29.7458
56.6011	30.7909	29.7609
56.7011	30.8417	29.6789
56.8011	30.7859	29.6806
56.9011	30.8078	29.705
57.0011	30.7537	29.7355
57.1011	30.7585	29.7544
57.2011	30.6983	29.6838
57.3011	30.7566	29.6555
57.4011	30.7429	29.7054
57.5012	30.8519	29.7307
57.6012	30.8052	29.7764
57.7012	30.8464	29.6643
57.8012	30.944	29.6534
57.9012	30.9099	29.8468
58.0012	30.8112	29.7617
58.1012	30.8166	29.6374
58.2012	30.798	29.7684
58.3012	30.8904	29.8724
58.4012	30.9442	29.8137
58.5012	30.8811	29.6809
58.6012	30.8896	29.6467
58.7012	30.9358	29.7729
58.8012	30.8078	29.7415
58.9012	30.8094	29.699
59.0012	30.9142	29.7231
59.1012	30.9036	29.7177
59.2012	30.8199	29.7184
59.3012	30.7316	29.7644
59.4012	30.8279	29.7686
59.5012	30.8516	29.7643
59.6012	30.8309	29.7089
59.7012	30.8853	29.7381
59.8012	30.8872	29.7689
59.9012	30.8599	29.6564
60.0012	30.9633	29.6767
60.1012	30.8427	29.7304
60.2012	30.8354	29.7539
60.3012	30.8643	29.5894
60.4012	30.8507	29.7352
60.5012	30.8249	29.7655
60.6012	30.7891	29.8017
60.7012	30.9378	29.7376
60.8012	30.902	29.7113
60.9012	30.9488	29.7238
61.0012	30.8792	29.7358
61.1012	30.8144	29.7079
61.2012	30.718	29.6803
61.3012	30.6625	29.6762
61.4012	30.7388	29.6798
61.5012	30.7735	29.7259
61.6012	30.8137	29.6669
61.7012	30.8736	29.7273
61.8012	30.8897	29.6843
61.9012	30.8627	29.5802
62.0012	30.7888	29.6747
62.1012	30.8835	29.614
62.2012	30.7951	29.7227
62.3012	30.6898	29.6287
62.4012	30.7662	29.7205
62.5012	30.8063	29.6609
62.6013	30.7414	29.728
62.7013	30.7936	29.6659
62.8013	30.675	29.6848
62.9013	30.7702	29.7825
63.0013	30.8858	29.8282
63.1013	30.793	29.7979
63.2013	30.8255	29.688
63.3013	30.881	29.7379
63.4013	30.8624	29.7877
63.5013	30.7759	29.7476
63.6013	30.7348	29.8672
63.7013	30.8073	29.7781
63.8013	30.7149	29.7511
63.9013	30.7356	29.7518
64.0013	30.807	29.9225
64.1013	30.8256	29.9064
64.2013	30.741	29.7871
64.3013	30.7378	29.785
64.4013	30.6012	29.8975
64.5013	30.7825	29.8313
64.6013	30.7372	29.7802
64.7013	30.694	29.9314
64.8013	30.6939	29.9268
64.9013	30.68	29.7824
65.0013	30.7101	29.8074
65.1013	30.7021	29.9297
65.2013	30.7914	29.8619
65.3013	30.7882	29.8775
65.4013	30.8517	29.8062
65.5013	30.8071	29.8086
65.6013	30.7552	29.7622
65.7013	30.7443	29.8481
65.8013	30.8784	29.8354
65.9013	30.7244	29.7038
66.0013	30.6608	29.7488
66.1013	30.7153	29.6516
66.2013	30.6807	29.689
66.3013	30.7133	29.7243
66.4013	30.7157	29.749
66.5013	30.5585	29.7537
66.6013	30.644	29.875
66.7013	30.5494	29.7452
66.8013	30.5336	29.7771
66.9013	30.6589	29.6745
67.0013	30.691	29.7892
67.1013	30.6659	29.6529
67.2013	30.7305	29.6847
67.3013	30.6667	29.6822
67.4013	30.7694	29.7278
67.5014	30.8654	29.7024
67.6014	30.8685	29.6988
67.7014	30.8397	29.8129
67.8014	30.7102	29.8375
67.9014	30.656	29.7824
68.0014	30.7442	29.7452
68.1014	30.7024	29.744
68.2014	30.82	29.8007
68.3014	30.8127	29.8634
68.4014	30.7157	29.7868
68.5014	30.5921	29.7104
68.6014	30.6193	29.7047
68.7014	30.693	29.7621
68.8014	30.7517	29.6751
68.9014	30.755	29.7513
69.0014	30.6585	29.6719
69.1014	30.8781	29.7003
69.2014	30.8285	29.7
69.3014	30.6511	29.6483
69.4014	30.7919	29.737
69.5014	30.7143	29.7722
69.6014	30.7879	29.7425
69.7014	30.8087	29.6332
69.8014	30.6816	29.5763
69.9014	30.7361	29.5877
70.0014	30.774	29.6623
70.1014	30.8015	29.697
70.2014	30.8069	29.7045
70.3014	30.7879	29.6467
70.4014	30.7625	29.6506
70.5014	30.9674	29.5396
70.6014	30.826	29.7304
70.7014	30.7817	29.689
70.8014	30.7889	29.593
70.9014	30.8197	29.6695
71.0014	30.8732	29.6426
71.1014	30.853	29.8111
71.2014	30.8813	29.8208
71.3014	30.8962	29.7519
71.4014	30.8598	29.6832
71.5014	30.9578	29.5666
71.6014	30.7165	29.8373
71.7014	30.8929	29.8428
71.8014	30.9894	29.6846
71.9014	30.9143	29.6564
72.0014	30.7513	29.7266
72.1014	30.9473	29.6555
72.2014	30.8629	29.5918
72.3014	30.8373	29.6128
72.4014	30.8578	29.7077
72.5014	30.8096	29.6534
72.6015	30.9283	29.7042
72.7015	30.7787	29.8079
72.8015	30.7324	29.7226
72.9015	30.7354	29.7491
73.0015	30.7791	29.7524
73.1015	30.7748	29.7852
73.2015	30.938	29.7933
73.3015	31.0235	29.8268
73.4015	30.8675	29.8213
73.5015	30.7388	29.7249
73.6015	30.8342	29.7992
73.7015	30.8532	29.7751
73.8015	30.6667	29.7314
73.9015	30.75	29.7964
74.0015	30.8631	29.7674
74.1015	30.8484	29.7591
74.2015	30.6934	29.7174
74.3015	30.7239	29.8498
74.4015	30.7522	29.7565
74.5015	30.7688	29.7596
74.6015	30.8483	29.882
74.7015	30.8801	29.718
74.8015	30.9094	29.6558
74.9015	30.8173	29.7171
75.0015	30.8552	29.6987
75.1015	30.8321	29.5602
75.2015	30.7805	29.6498
75.3015	30.7575	29.7467
75.4015	30.6806	29.7595
75.5015	30.7603	29.6915
75.6015	30.6692	29.8328
75.7015	30.5784	29.7193
75.8015	30.6669	29.7301
75.9015	30.6578	29.6691
76.0015	30.6608	29.652
76.1015	30.6575	29.6194
76.2015	30.6491	29.7391
76.3015	30.7756	29.7494
76.4015	30.7742	29.6665
76.5015	30.6917	29.7563
76.6015	30.6356	29.6495
76.7015	30.6373	29.7205
76.8015	30.6182	29.6881
76.9015	30.716	29.6517
77.0015	30.7291	29.6886
77.1015	30.647	29.6063
77.2015	30.6446	29.5924
77.3015	30.7688	29.5412
77.4015	30.7082	29.6739
77.5015	30.7834	29.6582
77.6016	30.8633	29.6321
77.7016	30.8381	29.5581
77.8016	30.7939	29.7435
77.9016	30.7702	29.5384
78.0016	30.7145	29.6005
78.1016	30.7608	29.5839
78.2016	30.7944	29.6022
78.3016	30.8164	29.5427
78.4016	30.7998	29.5034
78.5016	30.6714	29.6168
78.6016	30.6451	29.6611
78.7016	30.6646	29.5729
78.8016	30.7483	29.6263
78.9016	30.8035	29.6972
79.0016	30.8092	29.6146
79.1016	30.9493	29.6027
79.2016	30.8893	29.5681
79.3016	30.7936	29.6543
79.4016	30.875	29.5779
79.5016	30.7492	29.6083
79.6016	30.8901	29.5776
79.7016	30.9574	29.6033
79.8016	30.9075	29.5755
79.9016	30.9404	29.5503
80.0016	30.8654	29.5574
80.1016	30.7749	29.6802
80.2016	30.8245	29.7277
80.3016	30.8748	29.6699
80.4016	30.7391	29.7015
80.5016	30.7485	29.5645
80.6016	30.8283	29.6898
80.7016	30.9023	29.6353
80.8016	30.9352	29.5396
80.9016	30.9124	29.5422
81.0016	30.8641	29.6889
81.1016	30.7482	29.5936
81.2016	30.8315	29.5761
81.3016	30.8897	29.6828
81.4016	30.844	29.5246
81.5016	30.916	29.6311
81.6016	30.8786	29.656
81.7016	30.9867	29.6031
81.8016	31.0194	29.5068
81.9016	31.0694	29.6675
82.0016	31.0359	29.6468
82.1016	30.9945	29.6442
82.2016	30.8713	29.6342
82.3016	30.9308	29.5818
82.4016	31.0117	29.698
82.5016	30.8798	29.59
82.6017	30.8642	29.6862
82.7017	30.882	29.6622
82.8017	30.8999	29.6236
82.9017	30.7748	29.7063
83.0017	30.8463	29.6321
83.1017	30.8964	29.6091
83.2017	30.7382	29.5751
83.3017	30.8503	29.6199
83.4017	30.8522	29.5183
83.5017	30.9291	29.6922
83.6017	30.9164	29.6518
83.7017	30.895	29.6552
83.8017	30.9816	29.6313
83.9017	30.9112	29.6199
84.0017	30.8148	29.5695
84.1017	30.8481	29.5797
84.2017	30.9465	29.6205
84.3017	31.01	29.5885
84.4017	30.8193	29.6693
84.5017	30.7924	29.6542
84.6017	30.7225	29.5421
84.7017	30.7414	29.6317
84.8017	30.7198	29.6516
84.9017	30.7572	29.6239
85.0017	30.7591	29.7098
85.1017	30.718	29.6906
85.2017	30.7554	29.5088
85.3017	30.7507	29.5928
85.4017	30.7736	29.6718
85.5017	30.7916	29.6089
85.6017	30.7246	29.6986
85.7017	30.5933	29.754
85.8017	30.7271	29.7461
85.9017	30.7416	29.7102
86.0017	30.6608	29.6851
86.1017	30.6513	29.6203
86.2017	30.7412	29.6029
86.3017	30.6737	29.7218
86.4017	30.5971	29.6406
86.5017	30.8113	29.6384
86.6017	30.713	29.6241
86.7017	30.6817	29.7411
86.8017	30.7631	29.7035
86.9017	30.8429	29.7737
87.0017	30.7285	29.7553
87.1017	30.7266	29.7737
87.2017	30.7179	29.6341
87.3017	30.6714	29.7181
87.4017	30.6708	29.6048
87.5018	30.7139	29.6308
87.6018	30.668	29.7135
87.7018	30.6661	29.6123
87.8018	30.6067	29.6084
87.9018	30.7127	29.7082
88.0018	30.7983	29.6101
88.1018	30.7237	29.761
88.2018	30.7539	29.6649
88.3018	30.6909	29.7319
88.4018	30.754	29.7146
88.5018	30.637	29.7115
88.6018	30.6974	29.6618
88.7018	30.6363	29.7376
88.8018	30.7272	29.7124
88.9018	30.7856	29.7345
89.0018	30.7813	29.6496
89.1018	30.6998	29.707
89.2018	30.8767	29.6604
89.3018	30.743	29.845
89.4018	30.7349	29.798
89.5018	30.5877	29.6871
89.6018	30.6828	29.8434
89.7018	30.7738	29.8424
89.8018	30.6802	29.8205
89.9018	30.6794	29.6359
90.0018	30.7283	29.7123
90.1018	30.7184	29.607
90.2018	30.6471	29.6295
90.3018	30.7682	29.6699
90.4018	30.6998	29.6355
90.5018	30.6485	29.6791
90.6018	30.7335	29.7279
90.7018	30.7531	29.6889
90.8018	30.6773	29.7358
90.9018	30.7336	29.7204
91.0018	30.7178	29.7199
91.1018	30.7647	29.7981
91.2018	30.6886	29.7619
91.3018	30.7177	29.6544
91.4018	30.7531	29.7211
91.5018	30.6672	29.7018
91.6018	30.6123	29.7046
91.7018	30.6443	29.8084
91.8018	30.5529	29.7343
91.9018	30.6204	29.6641
92.0018	30.6472	29.7568
92.1018	30.7086	29.5874
92.2018	30.6873	29.7734
92.3018	30.72	29.7022
92.4018	30.6802	29.7374
92.5019	30.7286	29.6971
92.6019	30.7877	29.6792
92.7019	30.7176	29.7026
92.8019	30.7201	29.5784
92.9019	30.759	29.5731
93.0019	30.7002	29.66
93.1019	30.7524	29.5633
93.2019	30.6024	29.6156
93.3019	30.762	29.6812
93.4019	30.6692	29.5374
93.5019	30.7174	29.7087
93.6019	30.6782	29.6323
93.7019	30.6201	29.7437
93.8019	30.634	29.7182
93.9019	30.7335	29.6442
94.0019	30.5037	29.6927
94.1019	30.7162	29.7338
94.2019	30.7097	29.7467
94.3019	30.7093	29.6898
94.4019	30.6716	29.6068
94.5019	30.7456	29.7919
94.6019	30.6385	29.6272
94.7019	30.7784	29.7409
94.8019	30.8569	29.6653
94.9019	30.765	29.7067
95.0019	30.5991	29.5734
95.1019	30.7709	29.4719
95.2019	30.6789	29.5897
95.3019	30.6479	29.5757
95.4019	30.68	29.6433
95.5019	30.8006	29.5672
95.6019	30.6584	29.5778
95.7019	30.6996	29.5876
95.8019	30.6898	29.6883
95.9019	30.8212	29.5994
96.0019	30.778	29.7117
96.1019	30.7476	29.6576
96.2019	30.8239	29.6177
96.3019	30.7124	29.5759
96.4019	30.7883	29.6514
96.5019	30.6406	29.6651
96.6019	30.7305	29.447
96.7019	30.8439	29.6168
96.8019	30.7754	29.7169
96.9019	30.7425	29.6634
97.0019	30.5877	29.665
97.1019	30.6155	29.6345
97.2019	30.6455	29.614
97.3019	30.7027	29.6007
97.4019	30.7284	29.5456
97.5019	30.625	29.5717
97.602	30.7252	29.6389
97.702	30.7624	29.6658
97.802	30.8362	29.7544
97.902	30.7179	29.7205
98.002	30.7216	29.7528
98.102	30.756	29.662
98.202	30.7995	29.7302
98.302	30.7975	29.6514
98.402	30.823	29.5345
98.502	30.8535	29.6882
98.602	30.8624	29.6701
98.702	30.7	29.6164
98.802	30.7754	29.6298
98.902	30.7488	29.6039
99.002	30.7739	29.698
99.102	30.7247	29.6276
99.202	30.5977	29.6633
99.302	30.7296	29.654
99.402	30.7638	29.623
99.502	30.7933	29.68
99.602	30.7292	29.7276
99.702	30.7928	29.6093
99.802	30.7963	29.6428
99.902	30.7751	29.7259
100	30.8336	29.7769
