# Supplementary material for: A novel front in sustainable microbial management: computational analysis of curcumin and mangiferin’s synergistic action against Bacillus anthracis
Source: Front Microbiol. 2024 Apr 5;15:1304234. doi: 10.3389/fmicb.2024.1304234 (PMC11026599; doi:10.3389/fmicb.2024.1304234)
Supplement: Supplementary file 2 [file Table_2.XLSX]

## Sheet: Sheet1
Time	H-bonding
0	2
0.100002	4
0.200004	2
0.300006	3
0.400008	4
0.50001	1
0.600012	2
0.700014	2
0.800016	4
0.900018	3
1.00002	2
1.10002	3
1.20002	3
1.30003	3
1.40003	4
1.50003	4
1.60003	3
1.70003	3
1.80004	3
1.90004	3
2.00004	3
2.10004	3
2.20004	4
2.30005	4
2.40005	1
2.50005	2
2.60005	1
2.70005	1
2.80006	1
2.90006	1
3.00006	3
3.10006	3
3.20006	4
3.30007	3
3.40007	2
3.50007	2
3.60007	3
3.70007	2
3.80008	3
3.90008	2
4.00008	3
4.10008	2
4.20008	3
4.30009	2
4.40009	5
4.50009	1
4.60009	4
4.70009	3
4.8001	3
4.9001	3
5.0001	2
5.1001	2
5.2001	2
5.30011	2
5.40011	3
5.50011	4
5.60011	3
5.70011	2
5.80012	3
5.90012	3
6.00012	4
6.10012	2
6.20012	1
6.30013	4
6.40013	2
6.50013	3
6.60013	5
6.70013	4
6.80014	3
6.90014	3
7.00014	2
7.10014	2
7.20014	2
7.30015	3
7.40015	3
7.50015	3
7.60015	4
7.70015	4
7.80016	3
7.90016	3
8.00016	3
8.10016	2
8.20016	3
8.30017	3
8.40017	3
8.50017	3
8.60017	3
8.70017	3
8.80018	4
8.90018	3
9.00018	4
9.10018	3
9.20018	3
9.30019	2
9.40019	2
9.50019	2
9.60019	3
9.70019	2
9.8002	2
9.9002	2
10.0002	2
10.1002	3
10.2002	1
10.3002	1
10.4002	0
10.5002	1
10.6002	1
10.7002	3
10.8002	2
10.9002	1
11.0002	3
11.1002	3
11.2002	1
11.3002	2
11.4002	1
11.5002	1
11.6002	0
11.7002	0
11.8002	0
11.9002	0
12.0002	0
12.1002	1
12.2002	1
12.3002	0
12.4002	1
12.5002	1
12.6003	0
12.7003	1
12.8003	0
12.9003	1
13.0003	2
13.1003	2
13.2003	3
13.3003	2
13.4003	2
13.5003	0
13.6003	3
13.7003	2
13.8003	1
13.9003	2
14.0003	4
14.1003	2
14.2003	1
14.3003	1
14.4003	1
14.5003	1
14.6003	1
14.7003	2
14.8003	0
14.9003	1
15.0003	3
15.1003	2
15.2003	1
15.3003	2
15.4003	1
15.5003	2
15.6003	1
15.7003	3
15.8003	3
15.9003	3
16.0003	3
16.1003	2
16.2003	2
16.3003	3
16.4003	2
16.5003	5
16.6003	4
16.7003	4
16.8003	5
16.9003	3
17.0003	3
17.1003	2
17.2003	2
17.3003	3
17.4003	1
17.5004	2
17.6004	3
17.7004	2
17.8004	2
17.9004	3
18.0004	2
18.1004	3
18.2004	2
18.3004	3
18.4004	1
18.5004	2
18.6004	1
18.7004	3
18.8004	2
18.9004	2
19.0004	2
19.1004	0
19.2004	1
19.3004	5
19.4004	3
19.5004	3
19.6004	2
19.7004	2
19.8004	5
19.9004	4
20.0004	3
20.1004	3
20.2004	4
20.3004	4
20.4004	1
20.5004	4
20.6004	4
20.7004	5
20.8004	4
20.9004	3
21.0004	2
21.1004	2
21.2004	3
21.3004	4
21.4004	2
21.5004	4
21.6004	4
21.7004	5
21.8004	4
21.9004	3
22.0004	3
22.1004	3
22.2004	3
22.3004	4
22.4004	3
22.5005	3
22.6005	4
22.7005	3
22.8005	6
22.9005	2
23.0005	2
23.1005	4
23.2005	2
23.3005	4
23.4005	4
23.5005	4
23.6005	3
23.7005	4
23.8005	2
23.9005	4
24.0005	2
24.1005	4
24.2005	4
24.3005	3
24.4005	3
24.5005	3
24.6005	3
24.7005	2
24.8005	3
24.9005	4
25.0005	3
25.1005	4
25.2005	2
25.3005	3
25.4005	4
25.5005	4
25.6005	2
25.7005	4
25.8005	6
25.9005	4
26.0005	1
26.1005	3
26.2005	3
26.3005	5
26.4005	4
26.5005	4
26.6005	3
26.7005	2
26.8005	3
26.9005	3
27.0005	0
27.1005	3
27.2005	3
27.3005	3
27.4005	3
27.5006	3
27.6006	2
27.7006	2
27.8006	4
27.9006	3
28.0006	3
28.1006	1
28.2006	2
28.3006	2
28.4006	1
28.5006	2
28.6006	4
28.7006	2
28.8006	2
28.9006	3
29.0006	4
29.1006	4
29.2006	4
29.3006	3
29.4006	1
29.5006	2
29.6006	3
29.7006	2
29.8006	2
29.9006	2
30.0006	3
30.1006	3
30.2006	2
30.3006	2
30.4006	2
30.5006	3
30.6006	3
30.7006	4
30.8006	4
30.9006	3
31.0006	4
31.1006	2
31.2006	4
31.3006	4
31.4006	3
31.5006	2
31.6006	3
31.7006	4
31.8006	4
31.9006	3
32.0006	5
32.1006	3
32.2006	3
32.3006	2
32.4006	3
32.5007	2
32.6007	5
32.7007	4
32.8007	3
32.9007	3
33.0007	5
33.1007	3
33.2007	2
33.3007	3
33.4007	2
33.5007	2
33.6007	4
33.7007	4
33.8007	2
33.9007	2
34.0007	3
34.1007	2
34.2007	3
34.3007	3
34.4007	4
34.5007	4
34.6007	3
34.7007	4
34.8007	4
34.9007	3
35.0007	3
35.1007	4
35.2007	3
35.3007	3
35.4007	3
35.5007	4
35.6007	3
35.7007	3
35.8007	4
35.9007	3
36.0007	4
36.1007	4
36.2007	5
36.3007	4
36.4007	3
36.5007	4
36.6007	4
36.7007	5
36.8007	4
36.9007	3
37.0007	4
37.1007	3
37.2007	4
37.3007	1
37.4007	2
37.5007	2
37.6008	2
37.7008	2
37.8008	2
37.9008	3
38.0008	2
38.1008	3
38.2008	3
38.3008	4
38.4008	4
38.5008	4
38.6008	4
38.7008	2
38.8008	3
38.9008	2
39.0008	3
39.1008	4
39.2008	2
39.3008	2
39.4008	3
39.5008	3
39.6008	3
39.7008	3
39.8008	4
39.9008	2
40.0008	3
40.1008	5
40.2008	2
40.3008	3
40.4008	3
40.5008	2
40.6008	3
40.7008	3
40.8008	2
40.9008	4
41.0008	2
41.1008	4
41.2008	2
41.3008	3
41.4008	2
41.5008	2
41.6008	1
41.7008	3
41.8008	2
41.9008	1
42.0008	3
42.1008	2
42.2008	2
42.3008	3
42.4008	3
42.5008	3
42.6009	2
42.7009	3
42.8009	3
42.9009	3
43.0009	3
43.1009	2
43.2009	1
43.3009	3
43.4009	2
43.5009	3
43.6009	2
43.7009	2
43.8009	3
43.9009	1
44.0009	2
44.1009	1
44.2009	4
44.3009	3
44.4009	3
44.5009	2
44.6009	3
44.7009	2
44.8009	2
44.9009	1
45.0009	4
45.1009	4
45.2009	2
45.3009	1
45.4009	2
45.5009	2
45.6009	2
45.7009	2
45.8009	1
45.9009	3
46.0009	2
46.1009	2
46.2009	2
46.3009	2
46.4009	2
46.5009	2
46.6009	2
46.7009	2
46.8009	2
46.9009	2
47.0009	2
47.1009	2
47.2009	2
47.3009	2
47.4009	2
47.501	3
47.601	1
47.701	1
47.801	1
47.901	2
48.001	2
48.101	3
48.201	2
48.301	2
48.401	2
48.501	2
48.601	2
48.701	1
48.801	2
48.901	3
49.001	2
49.101	2
49.201	2
49.301	2
49.401	2
49.501	2
49.601	1
49.701	2
49.801	2
49.901	1
50.001	2
50.101	3
50.201	2
50.301	4
50.401	3
50.501	2
50.601	1
50.701	2
50.801	2
50.901	2
51.001	2
51.101	2
51.201	2
51.301	2
51.401	2
51.501	2
51.601	3
51.701	2
51.801	2
51.901	2
52.001	2
52.101	2
52.201	2
52.301	2
52.401	2
52.501	1
52.6011	2
52.7011	2
52.8011	3
52.9011	2
53.0011	3
53.1011	4
53.2011	4
53.3011	3
53.4011	2
53.5011	4
53.6011	3
53.7011	3
53.8011	2
53.9011	2
54.0011	3
54.1011	1
54.2011	3
54.3011	3
54.4011	4
54.5011	3
54.6011	4
54.7011	4
54.8011	5
54.9011	3
55.0011	3
55.1011	2
55.2011	4
55.3011	2
55.4011	3
55.5011	3
55.6011	1
55.7011	3
55.8011	3
55.9011	3
56.0011	2
56.1011	2
56.2011	2
56.3011	2
56.4011	2
56.5011	2
56.6011	2
56.7011	3
56.8011	2
56.9011	2
57.0011	3
57.1011	2
57.2011	2
57.3011	2
57.4011	3
57.5012	2
57.6012	2
57.7012	2
57.8012	2
57.9012	3
58.0012	3
58.1012	4
58.2012	3
58.3012	2
58.4012	3
58.5012	4
58.6012	3
58.7012	3
58.8012	3
58.9012	2
59.0012	3
59.1012	3
59.2012	3
59.3012	3
59.4012	3
59.5012	3
59.6012	3
59.7012	4
59.8012	4
59.9012	2
60.0012	4
60.1012	3
60.2012	4
60.3012	3
60.4012	4
60.5012	3
60.6012	3
60.7012	2
60.8012	4
60.9012	2
61.0012	4
61.1012	3
61.2012	3
61.3012	2
61.4012	2
61.5012	1
61.6012	5
61.7012	3
61.8012	4
61.9012	3
62.0012	2
62.1012	4
62.2012	2
62.3012	4
62.4012	4
62.5012	2
62.6013	4
62.7013	3
62.8013	2
62.9013	2
63.0013	2
63.1013	2
63.2013	2
63.3013	3
63.4013	3
63.5013	3
63.6013	2
63.7013	2
63.8013	3
63.9013	2
64.0013	3
64.1013	4
64.2013	2
64.3013	3
64.4013	3
64.5013	2
64.6013	3
64.7013	2
64.8013	2
64.9013	2
65.0013	3
65.1013	3
65.2013	2
65.3013	2
65.4013	2
65.5013	2
65.6013	2
65.7013	2
65.8013	2
65.9013	2
66.0013	5
66.1013	2
66.2013	3
66.3013	4
66.4013	2
66.5013	3
66.6013	3
66.7013	3
66.8013	4
66.9013	3
67.0013	2
67.1013	2
67.2013	3
67.3013	3
67.4013	3
67.5014	3
67.6014	3
67.7014	3
67.8014	3
67.9014	3
68.0014	3
68.1014	3
68.2014	3
68.3014	4
68.4014	4
68.5014	3
68.6014	4
68.7014	4
68.8014	4
68.9014	4
69.0014	3
69.1014	3
69.2014	4
69.3014	3
69.4014	3
69.5014	2
69.6014	2
69.7014	2
69.8014	2
69.9014	1
70.0014	2
70.1014	3
70.2014	3
70.3014	2
70.4014	1
70.5014	2
70.6014	1
70.7014	3
70.8014	4
70.9014	3
71.0014	3
71.1014	2
71.2014	3
71.3014	5
71.4014	3
71.5014	2
71.6014	2
71.7014	3
71.8014	3
71.9014	2
72.0014	1
72.1014	2
72.2014	4
72.3014	2
72.4014	2
72.5014	1
72.6015	2
72.7015	2
72.8015	1
72.9015	2
73.0015	3
73.1015	5
73.2015	3
73.3015	4
73.4015	5
73.5015	4
73.6015	3
73.7015	3
73.8015	3
73.9015	2
74.0015	3
74.1015	3
74.2015	5
74.3015	2
74.4015	3
74.5015	3
74.6015	2
74.7015	1
74.8015	2
74.9015	2
75.0015	4
75.1015	2
75.2015	1
75.3015	2
75.4015	3
75.5015	3
75.6015	3
75.7015	4
75.8015	3
75.9015	2
76.0015	4
76.1015	4
76.2015	3
76.3015	3
76.4015	3
76.5015	3
76.6015	3
76.7015	2
76.8015	3
76.9015	3
77.0015	4
77.1015	3
77.2015	3
77.3015	4
77.4015	3
77.5015	3
77.6016	4
77.7016	3
77.8016	3
77.9016	3
78.0016	3
78.1016	3
78.2016	4
78.3016	3
78.4016	3
78.5016	3
78.6016	3
78.7016	2
78.8016	3
78.9016	2
79.0016	3
79.1016	1
79.2016	3
79.3016	1
79.4016	5
79.5016	3
79.6016	4
79.7016	4
79.8016	5
79.9016	4
80.0016	4
80.1016	4
80.2016	3
80.3016	2
80.4016	4
80.5016	1
80.6016	3
80.7016	3
80.8016	2
80.9016	2
81.0016	2
81.1016	1
81.2016	2
81.3016	2
81.4016	5
81.5016	3
81.6016	3
81.7016	3
81.8016	5
81.9016	4
82.0016	5
82.1016	2
82.2016	3
82.3016	2
82.4016	4
82.5016	3
82.6017	2
82.7017	4
82.8017	2
82.9017	1
83.0017	1
83.1017	3
83.2017	2
83.3017	3
83.4017	3
83.5017	2
83.6017	4
83.7017	3
83.8017	3
83.9017	2
84.0017	2
84.1017	2
84.2017	3
84.3017	3
84.4017	4
84.5017	3
84.6017	2
84.7017	2
84.8017	4
84.9017	4
85.0017	4
85.1017	4
85.2017	3
85.3017	2
85.4017	4
85.5017	1
85.6017	2
85.7017	2
85.8017	2
85.9017	2
86.0017	1
86.1017	2
86.2017	3
86.3017	3
86.4017	3
86.5017	5
86.6017	3
86.7017	3
86.8017	5
86.9017	3
87.0017	6
87.1017	5
87.2017	3
87.3017	3
87.4017	5
87.5018	3
87.6018	5
87.7018	3
87.8018	3
87.9018	4
88.0018	2
88.1018	3
88.2018	5
88.3018	4
88.4018	4
88.5018	3
88.6018	5
88.7018	5
88.8018	5
88.9018	2
89.0018	4
89.1018	3
89.2018	4
89.3018	3
89.4018	5
89.5018	4
89.6018	4
89.7018	4
89.8018	6
89.9018	3
90.0018	1
90.1018	2
90.2018	4
90.3018	3
90.4018	2
90.5018	2
90.6018	4
90.7018	2
90.8018	2
90.9018	3
91.0018	3
91.1018	3
91.2018	4
91.3018	3
91.4018	5
91.5018	2
91.6018	2
91.7018	2
91.8018	2
91.9018	2
92.0018	4
92.1018	3
92.2018	4
92.3018	4
92.4018	4
92.5019	3
92.6019	4
92.7019	4
92.8019	4
92.9019	2
93.0019	2
93.1019	4
93.2019	3
93.3019	1
93.4019	2
93.5019	2
93.6019	3
93.7019	3
93.8019	4
93.9019	2
94.0019	3
94.1019	4
94.2019	5
94.3019	4
94.4019	3
94.5019	4
94.6019	1
94.7019	2
94.8019	4
94.9019	3
95.0019	2
95.1019	3
95.2019	3
95.3019	2
95.4019	2
95.5019	3
95.6019	4
95.7019	2
95.8019	3
95.9019	3
96.0019	3
96.1019	3
96.2019	2
96.3019	3
96.4019	3
96.5019	3
96.6019	2
96.7019	3
96.8019	3
96.9019	3
97.0019	3
97.1019	2
97.2019	3
97.3019	2
97.4019	3
97.5019	3
97.602	4
97.702	3
97.802	2
97.902	2
98.002	3
98.102	3
98.202	2
98.302	3
98.402	2
98.502	2
98.602	2
98.702	2
98.802	2
98.902	2
99.002	2
99.102	2
99.202	3
99.302	2
99.402	3
99.502	3
99.602	1
99.702	2
99.802	2
99.902	2
100	2
