# Supplementary material for: A novel front in sustainable microbial management: computational analysis of curcumin and mangiferin’s synergistic action against Bacillus anthracis
Source: Front Microbiol. 2024 Apr 5;15:1304234. doi: 10.3389/fmicb.2024.1304234 (PMC11026599; doi:10.3389/fmicb.2024.1304234)
Supplement: Supplementary file 3 [file Table_3.XLSX]

## Sheet: Sheet1
Time (ns)	Rmsd	backbone
0	0	5.09648e-06
0.100002	1.199	1.57179
0.200004	1.47	1.60896
0.300006	1.745	1.81974
0.400008	1.645	1.82029
0.50001	1.757	2.01091
0.600012	1.551	2.10946
0.700014	1.758	2.20908
0.800016	1.701	2.3487
0.900018	1.92	2.25348
1.00002	1.862	2.26279
1.10002	1.78	2.40636
1.20002	1.901	2.28619
1.30003	1.658	2.33434
1.40003	1.744	2.34483
1.50003	1.798	2.53723
1.60003	1.711	2.38396
1.70003	1.936	2.3948
1.80004	1.807	2.31684
1.90004	2.114	2.44067
2.00004	1.978	2.48945
2.10004	1.959	2.3305
2.20004	2.054	2.34515
2.30005	2.154	2.29738
2.40005	2.346	2.38694
2.50005	2.388	2.35674
2.60005	2.107	2.44391
2.70005	2.025	2.54526
2.80006	1.995	2.36967
2.90006	2.032	2.5287
3.00006	2.281	2.48285
3.10006	2.275	2.53195
3.20006	2.218	2.52123
3.30007	2.377	2.42099
3.40007	2.157	2.45
3.50007	2.108	2.28996
3.60007	2.245	2.37984
3.70007	2.27	2.46293
3.80008	2.465	2.46331
3.90008	2.183	2.59825
4.00008	2.2	2.68732
4.10008	2.266	2.53663
4.20008	2.419	2.50127
4.30009	2.247	2.7225
4.40009	2.178	2.53199
4.50009	2.386	2.4994
4.60009	2.428	2.76468
4.70009	2.293	2.60478
4.8001	2.393	2.52235
4.9001	2.547	2.59239
5.0001	2.612	2.51016
5.1001	2.488	2.54437
5.2001	2.586	2.45479
5.30011	2.475	2.35892
5.40011	2.483	2.48604
5.50011	2.447	2.50655
5.60011	2.339	2.4673
5.70011	2.429	2.41128
5.80012	2.587	2.55657
5.90012	2.476	2.51065
6.00012	2.574	2.44971
6.10012	2.46	2.32944
6.20012	2.453	2.43728
6.30013	2.683	2.56152
6.40013	2.565	2.57025
6.50013	2.622	2.40698
6.60013	2.664	2.50037
6.70013	2.339	2.48382
6.80014	2.579	2.56955
6.90014	2.683	2.49846
7.00014	2.39	2.58403
7.10014	2.452	2.49683
7.20014	2.473	2.50843
7.30015	2.407	2.54645
7.40015	2.345	2.73063
7.50015	2.431	2.60025
7.60015	2.47	2.60027
7.70015	2.54	2.52677
7.80016	2.764	2.8399
7.90016	2.834	2.70881
8.00016	2.797	2.58081
8.10016	2.669	2.55768
8.20016	2.904	2.59896
8.30017	3.077	2.56549
8.40017	2.724	2.5516
8.50017	2.778	2.59997
8.60017	2.757	2.58649
8.70017	2.798	2.53307
8.80018	3.082	2.6309
8.90018	2.871	2.5905
9.00018	2.913	2.65555
9.10018	2.624	2.78489
9.20018	2.497	2.82088
9.30019	2.752	2.74927
9.40019	2.607	2.76907
9.50019	2.742	2.82981
9.60019	2.619	2.78335
9.70019	2.787	2.70593
9.8002	3.133	2.74469
9.9002	3.177	2.63475
10.0002	3.211	2.73109
10.1002	2.921	2.75479
10.2002	3.229	2.70173
10.3002	3.167	2.72812
10.4002	3.686	2.65677
10.5002	3.258	2.76239
10.6002	3.729	2.66159
10.7002	3.484	2.77208
10.8002	3.379	2.74118
10.9002	3.591	2.73416
11.0002	3.719	2.64914
11.1002	3.71	2.67372
11.2002	3.291	2.85128
11.3002	3.201	2.82447
11.4002	3.44	2.807
11.5002	3.491	2.78668
11.6002	3.946	2.97832
11.7002	3.548	2.85047
11.8002	3.381	2.77253
11.9002	3.469	2.77543
12.0002	3.225	2.69118
12.1002	3.367	2.71163
12.2002	3.201	2.804
12.3002	3.217	2.60602
12.4002	3.04	2.69869
12.5002	3.027	2.71864
12.6003	3.379	2.75164
12.7003	2.995	2.73292
12.8003	3.129	2.66549
12.9003	3.407	2.74421
13.0003	3.445	2.86072
13.1003	3.344	2.82773
13.2003	3.392	2.75093
13.3003	3.473	2.81973
13.4003	3.341	2.86388
13.5003	3.67	2.92282
13.6003	3.497	2.66682
13.7003	3.244	3.07405
13.8003	3.224	2.74915
13.9003	3.501	2.82484
14.0003	3.586	2.97648
14.1003	3.42	2.91798
14.2003	3.273	2.96908
14.3003	3.626	2.7926
14.4003	3.714	3.0731
14.5003	3.596	3.13562
14.6003	3.621	3.05235
14.7003	3.595	3.01428
14.8003	3.347	3.1616
14.9003	3.352	2.87372
15.0003	3.339	2.90364
15.1003	3.224	3.01725
15.2003	3.313	2.93343
15.3003	3.377	2.86507
15.4003	3.251	2.83229
15.5003	3.4	2.84632
15.6003	3.299	2.98327
15.7003	3.617	2.8681
15.8003	3.701	2.72637
15.9003	3.637	2.89581
16.0003	3.549	2.60949
16.1003	3.588	2.9126
16.2003	3.424	2.82428
16.3003	3.413	2.79294
16.4003	3.327	2.84188
16.5003	3.257	2.70105
16.6003	3.424	2.62447
16.7003	3.536	2.6285
16.8003	3.545	2.61533
16.9003	3.524	2.77078
17.0003	3.844	2.9126
17.1003	3.525	2.80505
17.2003	3.608	2.92862
17.3003	3.311	3.11505
17.4003	3.454	3.24039
17.5004	3.326	3.00371
17.6004	3.187	2.96866
17.7004	3.201	3.00608
17.8004	3.374	3.00412
17.9004	3.166	3.12916
18.0004	3.043	2.88224
18.1004	3.052	2.88221
18.2004	3.267	3.12394
18.3004	3.126	3.42582
18.4004	3.434	3.26016
18.5004	3.584	2.9368
18.6004	3.314	2.93637
18.7004	3.709	2.9491
18.8004	3.354	2.99952
18.9004	3.551	3.04739
19.0004	3.839	3.10019
19.1004	3.663	3.04377
19.2004	3.825	3.09497
19.3004	3.449	3.15157
19.4004	3.671	3.23573
19.5004	3.735	3.17413
19.6004	3.533	3.24478
19.7004	3.636	3.33061
19.8004	4.028	3.35582
19.9004	3.859	3.15681
20.0004	3.991	3.34318
20.1004	3.892	3.22313
20.2004	3.738	3.16236
20.3004	3.864	3.28542
20.4004	3.743	3.36039
20.5004	3.751	3.25099
20.6004	3.615	3.16313
20.7004	3.818	3.24019
20.8004	3.672	3.18626
20.9004	3.682	3.27716
21.0004	3.806	4.60012
21.1004	4.049	4.64155
21.2004	3.898	4.50042
21.3004	3.932	4.58179
21.4004	3.81	4.67307
21.5004	3.942	4.5636
21.6004	3.776	4.56422
21.7004	3.84	4.6801
21.8004	3.832	4.60288
21.9004	3.727	4.6725
22.0004	3.633	4.70445
22.1004	3.638	4.56526
22.2004	3.666	4.55159
22.3004	3.673	4.49583
22.4004	3.621	4.53973
22.5005	3.452	4.77203
22.6005	3.59	4.73507
22.7005	3.621	3.34966
22.8005	3.88	3.21815
22.9005	3.638	3.26943
23.0005	3.894	3.32117
23.1005	3.92	3.23514
23.2005	3.839	3.15336
23.3005	3.722	3.1699
23.4005	3.739	3.08015
23.5005	4.059	3.02072
23.6005	3.772	3.04151
23.7005	3.659	3.08349
23.8005	3.578	3.13433
23.9005	3.877	3.13094
24.0005	3.857	2.94445
24.1005	3.825	3.04941
24.2005	3.495	3.23723
24.3005	3.531	3.12968
24.4005	3.244	3.2277
24.5005	3.659	3.23374
24.6005	3.87	3.26866
24.7005	3.637	3.26596
24.8005	3.692	3.15634
24.9005	3.686	3.22863
25.0005	3.738	3.37477
25.1005	3.515	3.31213
25.2005	3.865	3.36568
25.3005	3.984	3.53048
25.4005	4.144	3.61056
25.5005	4.082	3.59689
25.6005	3.739	3.40567
25.7005	3.684	3.45344
25.8005	3.661	3.36633
25.9005	3.704	3.55023
26.0005	3.73	3.59548
26.1005	3.731	3.72404
26.2005	3.486	3.77317
26.3005	3.442	3.56022
26.4005	3.648	3.72291
26.5005	3.778	3.5765
26.6005	3.633	3.44521
26.7005	3.585	3.62508
26.8005	3.63	3.64561
26.9005	3.754	3.62509
27.0005	3.967	3.72937
27.1005	3.84	3.53779
27.2005	3.633	3.58501
27.3005	3.659	3.63208
27.4005	3.699	3.64082
27.5006	3.434	3.67445
27.6006	3.462	3.38958
27.7006	3.603	3.47063
27.8006	3.229	3.49038
27.9006	3.389	3.43049
28.0006	3.321	3.42563
28.1006	3.625	3.38813
28.2006	3.369	3.49691
28.3006	3.533	3.5028
28.4006	3.583	3.42324
28.5006	3.465	3.37075
28.6006	3.355	3.39396
28.7006	3.436	3.39152
28.8006	3.528	3.35411
28.9006	3.373	3.3776
29.0006	3.561	3.4034
29.1006	3.742	3.41421
29.2006	3.728	3.3664
29.3006	3.812	3.45322
29.4006	3.601	3.33147
29.5006	3.81	3.3884
29.6006	3.904	3.3088
29.7006	3.87	3.35402
29.8006	3.762	3.33717
29.9006	3.996	3.4705
30.0006	4.056	3.2276
30.1006	4.062	3.4268
30.2006	4.119	3.41731
30.3006	3.891	3.51811
30.4006	3.887	3.54889
30.5006	3.999	3.61506
30.6006	4.211	3.54011
30.7006	4.381	3.5207
30.8006	4.011	3.58119
30.9006	3.755	3.54857
31.0006	3.668	3.55789
31.1006	3.541	3.53415
31.2006	3.655	3.6486
31.3006	3.941	3.72734
31.4006	3.631	3.72366
31.5006	3.619	3.9086
31.6006	3.555	3.87816
31.7006	3.778	4.13604
31.8006	4.046	3.90856
31.9006	4.192	3.92649
32.0006	4.071	4.14028
32.1006	3.905	3.942
32.2006	4.1	4.12186
32.3006	3.827	4.18429
32.4006	3.623	3.92844
32.5007	3.663	3.65211
32.6007	3.857	3.68325
32.7007	3.964	3.61868
32.8007	4.067	3.73555
32.9007	4.085	3.88243
33.0007	4.262	3.96405
33.1007	4.247	3.78542
33.2007	3.887	3.78908
33.3007	3.903	3.85823
33.4007	3.971	4.04586
33.5007	4.123	5.28066
33.6007	3.871	5.38869
33.7007	4.132	4.70967
33.8007	4.181	4.94943
33.9007	4.297	4.81966
34.0007	4.313	5.20989
34.1007	4.248	6.26248
34.2007	4.302	4.87709
34.3007	4.248	4.57915
34.4007	4.197	4.50237
34.5007	4.434	4.52691
34.6007	4.259	4.89581
34.7007	4.2	4.60136
34.8007	3.954	4.90989
34.9007	3.974	5.18372
35.0007	4.12	5.30796
35.1007	4.067	5.10352
35.2007	3.76	4.54196
35.3007	3.864	5.22997
35.4007	4.174	5.49126
35.5007	3.808	5.35486
35.6007	3.874	5.32763
35.7007	3.974	4.01733
35.8007	3.81	3.71395
35.9007	3.934	3.61952
36.0007	3.733	3.53804
36.1007	3.706	5.02093
36.2007	3.377	5.27516
36.3007	3.392	5.0616
36.4007	3.484	5.18264
36.5007	3.845	5.23083
36.6007	3.721	4.98644
36.7007	3.511	5.35699
36.8007	3.494	5.35146
36.9007	3.572	5.47182
37.0007	3.69	5.08593
37.1007	3.595	4.86792
37.2007	3.66	4.94994
37.3007	3.472	5.11028
37.4007	3.669	5.11633
37.5007	3.765	5.12214
37.6008	3.798	5.02014
37.7008	3.519	5.10506
37.8008	3.481	5.11848
37.9008	3.772	5.04644
38.0008	3.72	5.016
38.1008	3.541	4.99481
38.2008	3.538	5.01907
38.3008	3.338	4.78141
38.4008	3.319	4.88673
38.5008	3.819	4.88314
38.6008	3.668	4.9721
38.7008	3.768	5.18324
38.8008	3.915	5.3527
38.9008	3.593	5.04444
39.0008	3.669	5.31631
39.1008	3.78	5.25718
39.2008	3.779	5.33045
39.3008	3.494	5.2327
39.4008	3.679	5.4096
39.5008	3.781	5.41758
39.6008	3.877	5.51982
39.7008	3.766	5.49847
39.8008	3.859	5.48088
39.9008	4.1	5.27686
40.0008	4.072	5.47971
40.1008	3.616	5.48913
40.2008	3.94	5.42682
40.3008	3.764	5.61781
40.4008	3.785	5.52827
40.5008	4.055	5.30198
40.6008	3.88	5.25133
40.7008	3.792	5.08496
40.8008	3.798	5.14204
40.9008	3.619	5.23336
41.0008	3.738	5.20842
41.1008	3.914	5.3206
41.2008	4.107	5.10198
41.3008	3.848	5.34159
41.4008	3.849	5.36196
41.5008	3.706	5.23517
41.6008	3.602	5.28597
41.7008	3.686	5.09684
41.8008	3.613	5.26665
41.9008	3.967	5.11506
42.0008	3.808	5.19583
42.1008	3.685	5.52675
42.2008	3.704	5.66962
42.3008	3.74	5.64617
42.4008	3.417	5.75581
42.5008	3.651	5.36764
42.6009	3.686	5.43068
42.7009	3.585	5.39687
42.8009	3.585	5.30288
42.9009	3.64	5.26451
43.0009	3.593	5.4182
43.1009	3.425	5.94889
43.2009	3.389	5.45416
43.3009	3.563	5.38285
43.4009	3.873	4.49482
43.5009	3.686	5.40987
43.6009	3.605	5.48185
43.7009	3.687	5.97006
43.8009	3.374	5.9933
43.9009	3.246	5.37335
44.0009	3.632	5.1689
44.1009	3.597	4.96667
44.2009	3.662	5.20393
44.3009	3.453	5.17752
44.4009	3.422	5.32615
44.5009	3.375	5.28079
44.6009	3.356	5.42407
44.7009	3.31	5.30256
44.8009	3.509	5.3552
44.9009	3.243	5.35271
45.0009	3.429	5.31677
45.1009	3.608	5.20929
45.2009	3.514	5.22698
45.3009	3.543	5.22579
45.4009	3.465	5.42231
45.5009	3.407	4.59133
45.6009	3.538	6.0735
45.7009	3.458	5.43852
45.8009	3.53	5.56141
45.9009	3.625	5.50115
46.0009	3.299	5.46026
46.1009	3.146	5.5498
46.2009	3.225	6.01767
46.3009	3.174	5.91371
46.4009	3.509	5.87873
46.5009	3.619	5.8777
46.6009	3.345	5.97334
46.7009	3.415	5.80452
46.8009	3.244	5.80827
46.9009	3.335	6.03048
47.0009	3.363	5.80512
47.1009	3.49	5.36817
47.2009	3.385	5.50504
47.3009	3.317	5.66317
47.4009	3.29	5.44301
47.501	3.274	5.80359
47.601	3.371	6.15144
47.701	3.428	5.93597
47.801	3.481	6.31131
47.901	3.619	5.77271
48.001	3.731	5.79599
48.101	3.566	5.90562
48.201	3.472	5.66534
48.301	3.517	5.63946
48.401	3.396	5.56538
48.501	3.528	5.78883
48.601	3.653	5.77014
48.701	3.629	5.69088
48.801	3.789	5.78823
48.901	3.712	5.82231
49.001	3.55	5.77549
49.101	3.502	6.04273
49.201	3.552	6.15601
49.301	3.582	6.04085
49.401	3.521	5.89605
49.501	3.648	6.00691
49.601	3.642	5.9138
49.701	3.959	5.85287
49.801	3.934	5.85355
49.901	3.484	5.86274
50.001	3.635	6.05547
50.101	3.472	5.54666
50.201	3.771	5.42582
50.301	3.607	5.72462
50.401	3.372	5.78565
50.501	3.371	5.70206
50.601	3.494	6.05573
50.701	3.65	5.17682
50.801	3.459	5.05266
50.901	3.387	6.14645
51.001	3.183	5.00134
51.101	3.258	5.08536
51.201	3.582	5.2878
51.301	3.425	5.11108
51.401	3.346	5.27482
51.501	3.382	4.75671
51.601	3.431	4.68528
51.701	3.258	4.82917
51.801	3.394	4.75983
51.901	3.449	4.50413
52.001	3.699	5.69707
52.101	3.57	5.43973
52.201	3.816	5.24142
52.301	3.636	5.49839
52.401	3.666	5.27815
52.501	3.773	5.15111
52.6011	3.849	5.22603
52.7011	3.769	5.48913
52.8011	4.112	5.32794
52.9011	3.842	5.17704
53.0011	3.864	5.15646
53.1011	3.958	5.08213
53.2011	3.839	5.19838
53.3011	3.984	5.38874
53.4011	3.771	5.35515
53.5011	3.931	5.05988
53.6011	3.697	5.165
53.7011	3.739	5.26398
53.8011	3.69	5.19744
53.9011	3.81	5.04619
54.0011	3.777	5.01563
54.1011	3.72	4.97076
54.2011	3.669	4.99951
54.3011	3.636	4.90852
54.4011	3.732	5.03888
54.5011	3.636	5.19796
54.6011	3.477	5.09835
54.7011	3.821	5.01577
54.8011	3.783	5.00313
54.9011	3.555	5.11745
55.0011	3.545	5.08656
55.1011	3.377	5.02939
55.2011	3.23	5.08864
55.3011	3.438	5.07895
55.4011	3.399	5.06778
55.5011	3.364	5.01959
55.6011	3.456	5.05658
55.7011	3.576	4.9747
55.8011	3.432	5.06417
55.9011	3.55	5.02844
56.0011	3.264	5.18986
56.1011	3.199	5.10249
56.2011	3.08	5.00736
56.3011	3.114	5.14908
56.4011	3.52	5.02819
56.5011	3.499	5.0585
56.6011	3.332	5.07872
56.7011	3.594	5.00355
56.8011	3.232	5.13604
56.9011	3.309	5.09514
57.0011	3.41	5.06319
57.1011	3.477	5.01694
57.2011	3.357	4.96187
57.3011	3.375	5.2208
57.4011	3.305	5.02067
57.5012	3.574	5.05323
57.6012	3.337	5.03882
57.7012	3.448	5.04839
57.8012	3.615	4.99149
57.9012	3.442	4.94308
58.0012	3.383	4.99276
58.1012	3.488	4.91716
58.2012	3.26	4.98565
58.3012	3.551	4.84598
58.4012	3.528	4.96439
58.5012	3.488	5.00072
58.6012	3.471	5.0787
58.7012	3.593	5.12231
58.8012	3.458	5.10249
58.9012	3.25	4.96549
59.0012	3.432	5.03416
59.1012	3.505	4.86312
59.2012	3.387	4.97795
59.3012	3.2	4.8998
59.4012	3.222	4.91614
59.5012	3.293	4.95082
59.6012	3.329	4.96268
59.7012	3.28	5.01404
59.8012	3.278	4.94734
59.9012	3.445	4.99128
60.0012	3.728	5.04807
60.1012	3.552	4.92417
60.2012	3.587	4.99297
60.3012	3.513	5.04803
60.4012	3.684	4.9667
60.5012	3.577	5.0074
60.6012	3.614	5.0535
60.7012	3.625	5.12246
60.8012	3.53	5.04118
60.9012	3.763	5.15884
61.0012	3.418	5.0165
61.1012	3.504	5.02857
61.2012	3.331	5.0889
61.3012	3.092	5.11429
61.4012	3.358	5.19989
61.5012	3.455	5.22884
61.6012	3.305	5.32783
61.7012	3.429	5.06161
61.8012	3.292	5.14289
61.9012	3.273	5.12137
62.0012	3.249	5.03961
62.1012	3.314	5.06583
62.2012	3.284	5.16297
62.3012	3.253	5.02231
62.4012	3.089	5.08535
62.5012	3.173	5.08151
62.6013	3.228	5.05708
62.7013	3.073	5.02086
62.8013	3.167	5.03596
62.9013	3.354	5.08325
63.0013	3.641	5.18159
63.1013	3.526	5.15872
63.2013	3.518	5.15703
63.3013	3.371	5.13277
63.4013	3.303	5.10281
63.5013	3.314	5.11573
63.6013	3.308	5.08005
63.7013	3.277	5.15257
63.8013	3.331	5.04848
63.9013	3.287	5.08178
64.0013	3.244	5.12345
64.1013	3.468	5.23337
64.2013	3.242	5.08817
64.3013	3.425	5.17025
64.4013	3.155	5.17265
64.5013	3.149	5.12957
64.6013	3.136	4.93279
64.7013	3.149	5.08041
64.8013	3.278	5.07821
64.9013	3.202	5.01127
65.0013	3.3	5.04306
65.1013	3.338	4.94042
65.2013	3.243	4.99241
65.3013	3.655	4.98862
65.4013	3.733	5.00645
65.5013	3.63	4.90628
65.6013	3.577	4.9112
65.7013	3.452	5.04077
65.8013	3.731	4.9869
65.9013	3.693	5.03136
66.0013	3.578	4.92405
66.1013	3.568	4.83736
66.2013	3.409	4.97927
66.3013	3.457	5.07719
66.4013	3.371	4.91081
66.5013	3.478	4.92025
66.6013	3.609	4.90527
66.7013	3.247	4.90209
66.8013	3.283	5.03127
66.9013	3.33	5.05325
67.0013	3.353	5.07182
67.1013	3.335	5.03879
67.2013	3.229	4.95441
67.3013	3.198	4.94687
67.4013	3.239	4.92809
67.5014	3.494	4.90716
67.6014	3.525	4.92334
67.7014	3.595	4.96791
67.8014	3.406	5.03826
67.9014	3.223	4.97474
68.0014	3.547	4.98479
68.1014	3.452	5.12425
68.2014	3.456	4.98072
68.3014	3.591	4.91821
68.4014	3.18	4.90645
68.5014	2.907	4.98204
68.6014	3.119	5.00322
68.7014	3.076	4.9985
68.8014	3.212	5.0501
68.9014	3.192	4.92014
69.0014	2.849	4.94885
69.1014	3.065	4.87217
69.2014	2.992	4.89114
69.3014	2.903	4.90462
69.4014	3.169	4.84568
69.5014	3.116	4.90252
69.6014	3.214	4.856
69.7014	3.218	4.8499
69.8014	3.219	4.88336
69.9014	3.181	5.07747
70.0014	3.235	5.00757
70.1014	3.075	5.10742
70.2014	3.031	5.28776
70.3014	2.954	5.14056
70.4014	3.259	5.09298
70.5014	3.386	5.24334
70.6014	3.3	5.09229
70.7014	3.266	4.92729
70.8014	3.452	4.98304
70.9014	3.559	5.12387
71.0014	3.368	5.26609
71.1014	3.346	4.91145
71.2014	3.463	4.9694
71.3014	3.482	4.98575
71.4014	3.623	4.98677
71.5014	3.611	4.97526
71.6014	3.235	4.91868
71.7014	3.561	4.84778
71.8014	3.726	4.94484
71.9014	3.726	4.91386
72.0014	3.443	4.90196
72.1014	3.503	4.93117
72.2014	3.615	4.90129
72.3014	3.637	4.85167
72.4014	3.548	4.93528
72.5014	3.648	4.8838
72.6015	3.634	4.90177
72.7015	3.43	5.04375
72.8015	3.588	4.91799
72.9015	3.417	4.87387
73.0015	3.513	4.8105
73.1015	3.559	4.933
73.2015	3.496	4.86832
73.3015	3.621	4.92346
73.4015	3.43	4.94342
73.5015	3.282	4.90477
73.6015	3.349	4.8031
73.7015	3.537	4.88881
73.8015	3.245	4.88532
73.9015	3.369	4.85936
74.0015	3.319	4.86325
74.1015	3.505	4.84424
74.2015	3.26	4.88034
74.3015	3.198	4.87732
74.4015	3.109	4.89572
74.5015	3.158	4.86567
74.6015	3.203	4.84081
74.7015	3.345	4.8657
74.8015	3.42	4.92419
74.9015	3.275	4.91685
75.0015	3.624	4.93119
75.1015	3.365	4.87033
75.2015	3.459	4.94515
75.3015	3.317	4.89059
75.4015	3.226	4.90088
75.5015	3.387	4.96174
75.6015	3.294	4.8606
75.7015	3.29	4.90881
75.8015	3.247	4.81065
75.9015	3.322	4.71665
76.0015	3.4	4.85272
76.1015	3.459	4.71622
76.2015	3.601	4.7127
76.3015	3.525	4.62703
76.4015	3.358	4.78548
76.5015	3.374	4.84902
76.6015	3.191	4.8322
76.7015	3.042	4.8204
76.8015	3.2	4.9721
76.9015	3.306	4.93875
77.0015	3.102	4.94231
77.1015	3.43	4.9896
77.2015	3.065	5.06178
77.3015	3.198	4.97939
77.4015	3.341	4.99149
77.5015	3.275	4.93498
77.6016	3.446	5.00166
77.7016	3.63	4.89165
77.8016	3.4	5.00964
77.9016	3.45	4.96624
78.0016	3.267	5.08511
78.1016	3.295	4.98674
78.2016	3.518	5.07826
78.3016	3.508	4.93932
78.4016	3.372	4.92583
78.5016	3.382	4.97115
78.6016	3.479	4.97139
78.7016	3.213	4.89729
78.8016	3.643	4.9127
78.9016	3.346	4.92092
79.0016	3.53	4.89583
79.1016	3.755	4.93543
79.2016	3.743	4.90571
79.3016	3.865	4.95787
79.4016	3.819	4.99111
79.5016	3.671	4.9439
79.6016	3.992	4.98499
79.7016	3.936	4.91927
79.8016	4.039	4.85522
79.9016	3.871	4.93633
80.0016	3.841	4.93771
80.1016	3.714	4.95712
80.2016	3.636	5.01614
80.3016	3.672	4.8845
80.4016	3.499	4.86062
80.5016	3.54	4.94051
80.6016	3.591	5.05108
80.7016	3.642	4.98491
80.8016	3.456	5.06148
80.9016	3.463	5.00603
81.0016	3.37	4.91006
81.1016	3.286	4.91108
81.2016	3.253	5.03035
81.3016	3.45	5.19937
81.4016	3.367	4.96729
81.5016	3.269	4.82438
81.6016	3.163	4.89333
81.7016	3.295	4.88135
81.8016	3.696	4.89662
81.9016	3.74	4.91713
82.0016	3.683	5.00694
82.1016	3.478	5.09865
82.2016	3.268	4.88608
82.3016	3.718	4.99336
82.4016	3.599	4.89739
82.5016	3.402	5.02824
82.6017	3.542	4.88997
82.7017	3.555	5.00494
82.8017	3.422	5.06603
82.9017	3.129	5.12952
83.0017	3.266	5.05382
83.1017	3.253	5.03402
83.2017	3.019	4.98149
83.3017	3.2	5.07721
83.4017	3.211	5.03546
83.5017	3.523	5.01623
83.6017	3.478	5.02867
83.7017	3.457	5.03878
83.8017	3.313	5.04859
83.9017	3.162	4.85769
84.0017	3.041	4.86377
84.1017	3.119	4.8469
84.2017	3.146	4.87584
84.3017	3.32	4.9575
84.4017	3.409	4.96225
84.5017	3.379	4.8616
84.6017	3.401	4.85158
84.7017	3.223	5.05919
84.8017	3.199	4.9584
84.9017	3.113	4.99192
85.0017	3.16	5.08147
85.1017	3.179	4.98472
85.2017	3.306	5.08556
85.3017	3.207	4.91138
85.4017	3.372	4.92439
85.5017	3.167	4.95672
85.6017	3.445	5.12783
85.7017	3.2	5.11298
85.8017	3.378	5.09185
85.9017	3.442	5.09919
86.0017	3.682	5.08679
86.1017	3.394	5.01117
86.2017	3.556	5.02938
86.3017	3.469	5.01753
86.4017	3.382	4.92615
86.5017	3.581	4.97841
86.6017	3.61	4.97381
86.7017	3.486	4.9214
86.8017	3.64	4.97094
86.9017	3.67	4.88495
87.0017	3.448	4.97228
87.1017	3.53	5.00744
87.2017	3.29	4.90667
87.3017	3.766	4.99464
87.4017	3.404	5.06342
87.5018	3.586	5.04567
87.6018	3.409	4.99988
87.7018	3.618	5.03358
87.8018	3.382	4.93673
87.9018	3.724	5.06593
88.0018	3.643	4.85733
88.1018	3.451	4.8694
88.2018	3.667	4.84931
88.3018	3.741	4.91457
88.4018	3.773	4.79619
88.5018	3.447	4.82177
88.6018	3.484	4.85913
88.7018	3.557	4.8121
88.8018	3.67	4.89848
88.9018	3.978	4.84724
89.0018	3.795	4.84563
89.1018	3.872	4.99358
89.2018	4.013	4.9462
89.3018	3.824	4.89254
89.4018	3.579	4.79734
89.5018	3.507	4.88182
89.6018	3.603	4.83789
89.7018	3.707	4.99198
89.8018	3.543	4.91165
89.9018	3.612	4.93185
90.0018	3.504	4.95629
90.1018	3.493	4.90823
90.2018	3.279	4.87719
90.3018	3.491	4.95538
90.4018	3.652	5.0693
90.5018	3.316	4.97761
90.6018	3.303	4.92834
90.7018	3.486	4.98405
90.8018	3.26	4.9743
90.9018	3.316	5.00523
91.0018	3.34	4.9981
91.1018	3.451	5.04221
91.2018	3.455	5.01916
91.3018	3.453	5.00412
91.4018	3.346	4.99732
91.5018	3.442	4.8946
91.6018	3.303	4.95719
91.7018	3.339	4.93197
91.8018	3.221	5.0245
91.9018	3.226	4.97408
92.0018	3.28	4.89713
92.1018	3.305	4.86308
92.2018	3.307	5.01692
92.3018	3.599	5.01292
92.4018	3.404	5.00455
92.5019	3.569	4.99015
92.6019	3.456	4.99333
92.7019	3.337	4.91242
92.8019	3.201	4.97504
92.9019	3.527	5.02442
93.0019	3.459	5.02917
93.1019	3.573	5.08381
93.2019	3.234	5.02504
93.3019	3.299	5.04654
93.4019	3.441	5.04539
93.5019	3.485	5.00744
93.6019	3.301	5.10789
93.7019	3.33	5.01922
93.8019	3.415	5.07395
93.9019	3.381	4.97796
94.0019	3.182	5.01473
94.1019	3.195	5.1558
94.2019	3.386	5.13029
94.3019	3.189	5.05331
94.4019	3.137	5.12787
94.5019	3.391	5.19036
94.6019	3.172	5.13442
94.7019	3.192	5.18955
94.8019	3.312	5.07261
94.9019	3.438	4.99535
95.0019	3.201	5.11779
95.1019	3.446	5.07714
95.2019	3.431	5.00917
95.3019	3.368	4.89262
95.4019	3.165	5.00113
95.5019	3.399	5.10321
95.6019	3.297	4.96147
95.7019	3.165	4.90206
95.8019	3.496	4.91231
95.9019	3.496	4.93985
96.0019	3.412	4.82935
96.1019	3.449	4.9377
96.2019	3.425	4.86903
96.3019	3.564	4.81587
96.4019	3.578	4.86761
96.5019	3.559	4.8925
96.6019	3.724	4.76656
96.7019	3.809	4.87447
96.8019	3.527	4.91062
96.9019	3.549	4.91576
97.0019	3.455	4.93588
97.1019	3.48	4.95712
97.2019	3.383	4.77785
97.3019	3.385	4.82923
97.4019	3.521	4.9564
97.5019	3.594	4.92201
97.602	3.55	4.90072
97.702	3.377	4.85671
97.802	3.448	4.92049
97.902	3.453	4.926
98.002	3.475	4.85956
98.102	3.417	5.00295
98.202	3.808	4.9875
98.302	3.709	4.89156
98.402	3.552	4.9027
98.502	3.736	4.8632
98.602	3.732	4.90341
98.702	3.723	4.92785
98.802	3.758	4.94228
98.902	3.65	4.96353
99.002	3.642	4.97749
99.102	3.614	5.00262
99.202	3.294	5.04746
99.302	3.586	4.94483
99.402	3.448	5.05603
99.502	3.587	4.9743
99.602	3.399	4.91874
99.702	3.547	4.96267
99.802	3.509	5.00018
99.902	3.473	5.04778
100	3.457	4.9609
