# Supplementary material for: A novel front in sustainable microbial management: computational analysis of curcumin and mangiferin’s synergistic action against Bacillus anthracis
Source: Front Microbiol. 2024 Apr 5;15:1304234. doi: 10.3389/fmicb.2024.1304234 (PMC11026599; doi:10.3389/fmicb.2024.1304234)
Supplement: Supplementary file 4 [file Table_4.XLSX]

## Sheet: Sheet1
Residue Index	RMSF
0	1.126
1	0.972
2	1.053
3	0.918
4	1.154
5	1.141
6	1.358
7	1.41
8	1.647
9	1.619
10	1.611
11	1.609
12	1.286
13	1.211
14	1.307
15	1.217
16	0.948
17	0.978
18	1.034
19	0.822
20	0.67
21	0.807
22	0.844
23	0.733
24	0.755
25	0.777
26	0.944
27	1.019
28	1.264
29	1.38
30	1.593
31	1.687
32	1.808
33	1.772
34	1.967
35	1.922
36	1.689
37	1.788
38	1.971
39	1.857
40	1.826
41	2.059
42	2.185
43	2.369
44	1.807
45	1.345
46	1.122
47	0.963
48	1.018
49	0.899
50	1.071
51	1.191
52	1.287
53	1.609
54	1.788
55	2.238
56	2.28
57	1.922
58	1.658
59	1.389
60	1.34
61	1.551
62	1.467
63	1.296
64	1.477
65	1.612
66	1.508
67	1.542
68	1.833
69	2.443
70	2.452
71	2.442
72	1.741
73	1.618
74	1.67
75	1.323
76	1.04
77	0.955
78	0.831
79	0.888
80	0.916
81	1.038
82	1.36
83	1.543
84	1.581
85	1.677
86	1.295
87	1.31
88	1.12
89	0.962
90	1.102
91	1.221
92	1.078
93	1.134
94	1.314
95	1.272
96	1.209
97	0.981
98	0.875
99	0.744
100	0.755
101	0.793
102	1.056
103	1.289
104	1.49
105	1.137
106	1.156
107	1.043
108	1.185
109	1.066
110	0.743
111	0.744
112	0.843
113	0.698
114	0.683
115	0.821
116	0.793
117	0.859
118	0.972
119	1.131
120	1.146
121	1.292
122	1.49
123	1.367
124	1.395
125	1.742
126	1.701
127	1.578
128	1.895
129	2.371
130	2.184
131	2.165
132	3.132
133	3.802
134	3.416
135	3.327
136	3.273
137	3.299
138	2.782
139	2.557
140	2.523
141	2.725
142	2.363
143	2.419
144	1.836
145	1.313
146	1.07
147	1.174
148	0.963
149	0.814
150	0.803
151	0.762
152	0.82
153	0.742
154	0.763
155	0.741
156	0.771
157	0.887
158	0.98
159	1.136
160	1.26
161	1.192
162	1.29
163	1.122
164	0.998
165	1.053
166	1.123
167	0.98
168	0.893
169	1.039
170	1.143
171	1.026
172	1.197
173	1.634
174	1.968
175	1.161
176	1.006
177	0.803
178	0.767
179	0.845
180	0.91
181	1.085
182	1.254
183	1.228
184	1.267
185	1.115
186	0.976
187	1.061
188	1.073
189	0.93
190	0.929
191	1.073
192	0.934
193	0.828
194	0.76
195	0.739
196	0.7
197	0.715
198	0.75
199	0.841
200	0.948
201	1.099
202	1.336
203	1.238
204	1.309
205	1.292
206	1.398
207	1.557
208	1.207
209	1.149
210	1.139
211	1.066
212	0.995
213	1.032
214	1.114
215	1.009
216	1.137
217	1.359
218	1.364
219	1.504
220	1.548
221	1.123
222	1.255
223	1.214
224	0.839
225	0.765
226	0.743
227	0.766
228	0.869
229	0.887
230	0.961
231	1.131
232	1.245
233	1.307
234	1.417
235	1.665
236	1.919
237	1.68
238	1.328
239	1.496
240	1.541
241	1.442
242	1.232
243	1.447
244	1.578
245	1.475
246	0.884
247	0.801
248	0.745
249	0.787
250	0.842
251	0.979
252	1.012
253	1.134
254	0.985
255	1.188
256	0.882
257	0.971
258	1.137
259	0.785
260	0.823
261	0.876
262	0.827
263	0.716
264	0.709
265	0.734
266	0.744
267	0.739
268	0.77
269	0.887
270	0.916
271	0.873
272	0.987
273	1.15
274	1.185
275	1.261
276	1.425
277	1.512
278	1.297
279	1.71
280	2.115
281	2.201
282	2.319
283	2.833
284	1.906
285	2.167
286	1.771
287	1.322
288	1.24
289	1.073
290	1.075
291	1.268
292	1.285
293	1.159
294	1.086
295	0.975
296	1.052
297	1.152
298	1.231
299	1.343
300	1.201
301	1.126
302	1.242
303	1.242
304	1.026
305	1.063
306	1.192
307	1.055
308	0.957
309	1.136
310	1.176
311	1.077
312	1.156
313	1.428
314	1.548
315	1.658
316	1.58
317	1.254
318	1.118
319	0.979
320	0.923
321	0.999
322	1.028
323	1.08
324	1.133
325	1.329
326	1.371
327	1.556
328	1.673
329	1.559
330	1.824
331	1.878
332	1.7
333	1.765
334	2.103
335	2.16
336	2.095
337	2.222
338	2.274
339	2.025
340	1.699
341	1.559
342	1.45
343	1.389
344	1.289
345	1.171
346	1.153
347	1.119
348	1.059
349	0.991
350	0.982
351	0.992
352	0.934
353	0.947
354	1.034
355	0.947
356	0.855
357	0.99
358	1.026
359	0.991
360	0.834
361	0.789
362	0.792
363	0.884
364	1.074
365	1.215
366	1.78
367	1.555
368	1.296
369	1.216
370	1.014
371	0.941
372	0.833
373	0.847
374	0.849
375	0.791
376	0.972
377	0.977
378	1.099
379	1.199
380	1.399
381	1.279
382	1.116
383	1.291
384	1.426
385	1.288
386	1.246
387	1.563
388	1.53
389	1.204
390	1.37
391	1.752
392	1.371
393	1.465
394	2.112
395	2.758
396	2.279
397	1.656
398	1.412
399	1.621
400	1.711
401	2.086
402	2.244
403	2.008
404	2.125
405	1.896
406	1.743
407	1.646
408	1.654
409	1.532
410	1.568
411	1.414
412	1.487
413	1.285
414	1.244
415	1.152
416	1.156
417	1.135
418	1.222
419	1.603
420	2.056
421	2.246
422	2.221
423	1.895
424	1.738
425	1.593
426	1.661
427	1.618
428	1.367
429	1.296
430	1.479
431	1.415
432	1.25
433	1.412
434	1.562
435	1.438
436	1.466
437	1.765
438	1.808
439	1.838
440	2.148
441	2.415
442	2.535
443	2.772
444	2.151
445	1.946
446	1.815
447	1.495
448	1.498
449	1.437
450	1.655
451	1.794
452	2.484
453	3.405
454	2.244
455	1.306
456	1.256
457	1.075
458	1.191
459	1.116
460	1.189
461	1.239
462	1.44
463	1.414
464	1.577
465	1.604
466	1.316
467	1.312
468	1.512
469	1.36
470	1.12
471	1.294
472	1.417
473	1.237
474	1.152
475	1.401
476	1.501
477	1.362
478	1.33
479	1.278
480	1.405
481	1.303
482	1.388
483	1.328
484	1.413
485	1.492
486	1.506
487	1.493
488	1.639
489	1.631
490	1.453
491	1.511
492	1.673
493	1.604
494	1.61
495	1.853
496	1.878
497	1.855
498	1.603
499	1.334
500	1.122
501	0.971
502	1.011
503	0.916
504	1.01
505	1.053
506	1.185
507	1.32
508	1.434
509	1.695
510	1.778
511	1.607
512	1.435
513	1.256
514	1.259
515	1.425
516	1.359
517	1.252
518	1.431
519	1.55
520	1.475
521	1.596
522	1.825
523	2.01
524	1.955
525	1.882
526	1.596
527	1.497
528	1.341
529	1.128
530	0.974
531	0.981
532	0.854
533	0.886
534	0.869
535	0.973
536	1.371
537	2.107
538	1.668
539	1.329
540	1.187
541	1.275
542	1.09
543	0.968
544	1.191
545	1.265
546	1.115
547	1.196
548	1.402
549	1.323
550	1.33
551	1.05
552	0.935
553	0.758
554	0.737
555	0.736
556	0.843
557	0.967
558	1.073
559	0.952
560	1.014
561	1.086
562	0.992
563	0.835
564	0.791
565	0.843
566	0.811
567	0.759
568	0.837
569	0.836
570	0.793
571	0.825
572	1.036
573	1.12
574	1.049
575	1.119
576	1.222
577	1.036
578	1.075
579	1.203
580	1.197
581	1.214
582	1.277
583	1.338
584	1.424
585	1.653
586	1.93
587	1.972
588	2.05
589	2.138
590	2.547
591	2.678
592	2.941
593	2.458
594	2.196
595	1.833
596	1.698
597	1.271
598	1.43
599	1.343
600	1.148
601	0.994
602	1.005
603	1.025
604	1.071
605	0.97
606	0.972
607	0.756
608	0.72
609	0.685
610	0.7
611	0.769
612	0.945
613	1.237
614	1.536
615	1.482
616	1.583
617	1.451
618	1.054
619	1.119
620	1.239
621	1.06
622	0.957
623	1.272
624	1.67
625	1.545
626	2.116
627	2.046
628	1.407
629	0.956
630	0.9
631	0.847
632	0.778
633	0.797
634	0.826
635	1.021
636	1.17
637	1.09
638	1.184
639	0.977
640	0.823
641	0.906
642	0.853
643	0.722
644	0.785
645	0.946
646	0.873
647	0.832
648	0.733
649	0.706
650	0.688
651	0.683
652	0.691
653	0.73
654	0.853
655	0.996
656	1.346
657	1.301
658	1.42
659	1.28
660	1.261
661	1.162
662	0.951
663	0.852
664	0.87
665	0.846
666	0.777
667	0.87
668	1.029
669	0.923
670	0.9
671	1.067
672	1.185
673	1.398
674	1.334
675	1.133
676	1.317
677	1.451
678	1.203
679	0.978
680	0.768
681	0.778
682	0.825
683	0.852
684	0.987
685	1.203
686	1.817
687	2.239
688	1.968
689	1.381
690	1.705
691	1.508
692	1.148
693	1.139
694	1.064
695	0.948
696	0.999
697	1.046
698	0.913
699	0.984
700	0.816
701	0.844
702	0.807
703	0.851
704	0.917
705	1.103
706	1.186
707	1.395
708	1.295
709	1.067
710	0.965
711	0.889
712	0.83
713	0.798
714	0.839
715	0.795
716	0.739
717	0.73
718	0.735
719	0.74
720	0.718
721	0.706
722	0.768
723	0.837
724	0.849
725	0.853
726	0.943
727	1.02
728	1.054
729	1.202
730	1.166
731	1.112
732	1.235
733	1.527
734	1.699
735	2.037
736	2.229
737	2.725
738	2.645
739	3.148
740	3.269
741	2.192
742	1.595
743	1.412
744	1.359
745	1.691
746	1.534
747	1.299
748	1.317
749	1.077
750	1.062
751	1.197
752	1.181
753	1.458
754	1.261
755	0.969
756	1.046
757	1.044
758	0.904
759	0.85
760	0.947
761	0.958
762	0.867
763	0.925
764	1
765	0.957
766	1.063
767	1.305
768	1.381
769	1.524
770	1.52
771	1.196
772	1.012
773	0.84
774	0.851
775	0.866
776	1.03
777	1.045
778	1.115
779	1.378
780	1.484
781	1.681
782	1.995
783	1.737
784	1.839
785	1.925
786	2
787	2.264
788	2.711
789	3.071
790	2.852
791	2.701
792	2.846
793	2.173
794	1.923
795	1.969
796	1.785
797	1.736
798	1.565
799	1.395
800	1.464
801	1.506
802	1.292
803	1.176
804	1.318
805	1.335
806	1.118
807	1.157
808	1.312
809	1.204
810	1.034
811	1.346
812	1.761
813	1.304
814	0.902
815	0.862
816	0.877
817	0.957
818	1.132
819	1.285
820	1.649
821	1.56
822	1.267
823	1.18
824	1.027
825	0.945
826	0.831
827	0.753
828	0.771
829	0.758
830	0.9
831	1.006
832	1.133
833	1.107
834	1.313
835	1.299
836	1.123
837	1.22
838	1.399
839	1.358
840	1.364
841	1.61
842	1.593
843	1.473
844	1.607
845	1.851
846	2.188
847	2.284
848	2.303
849	2.413
850	2.273
851	2.094
852	2.112
853	2.341
854	2.679
855	3.348
856	3.48
857	2.977
858	3.207
859	2.912
860	2.434
861	2.183
862	2.098
863	1.87
864	1.791
865	1.462
866	1.395
867	1.237
868	1.159
869	1.041
870	1.018
871	0.977
872	1.054
873	1.393
874	1.567
875	1.864
876	1.771
877	1.328
878	1.268
879	1.15
880	1.367
881	1.388
882	1.138
883	1.097
884	1.266
885	1.187
886	1.096
887	1.258
888	1.373
889	1.276
890	1.387
891	1.713
892	1.74
893	1.785
894	2.143
895	2.451
896	2.609
897	2.834
898	2.437
899	1.875
900	1.657
901	1.419
902	1.472
903	1.253
904	1.273
905	1.494
906	1.575
907	2.122
